# Supplementary material for: Changes in HDL cholesterol, particles, and function associate with pediatric COVID-19 severity
Source: Front Cardiovasc Med. 2022 Oct 12;9:1033660. doi: 10.3389/fcvm.2022.1033660 (PMC9597312; doi:10.3389/fcvm.2022.1033660)
Supplement: Supplementary file 1 [file Table_1.XLSX]

## Sheet: LIPID_20APR2022_JBEdit
HDL-CEC	PID	Cohort	Age at Sampling	Sex	Race	Ethnicity	ALT	AST	Creatinine	CRP	Hematocrit	Hemoglobin	Mean Plt Volume	Platelet Count	RDW1_colldate	WBC Count	bmi_admit	Avg_SBP	Avg_DBP	enc_medserve_1	icu_yn	total_icu_duration			enc_dx_Upper Resp	enc_dx_Pulm	enc_dx_Cards/Lipids	enc_dx_Endo	enc_dx_GI	enc_dx_Obesity/CMR	enc_dx_Renal	enc_dx_Infectious/ Including COVID	enc_dx_Immuno-compromise/ARDS/MISC	enc_dx_Thrombosis/Heme/ Onc	enc_dx_Psych	enc_dx_CNS or Syndromic	enc_dx_Trauma or Burn	enc_dx_Other/ Iatrogenesis Pain/Derm/ Malnutrition	enc_meds_Analgesic/Antipyrtic	Antibiotics	Anticoaglant/Thrombotic	Antihypertensive	Antisz/CNS	Antiviral/fungal/parasite	CV & Lipid Rx	Glucoreg	Immunosuppression	IVIG	Psychotropic
.8923204976968984	126	MISC	14	F	Black or African American	Not Hispanic, Latino, or Spanish Origin	44	26	.79		33.5	11.3	9.3		0	18.99		111.44444444444444	69.11111111111111	Critical Care Medicine	y	7.080555555497995	4	BiPAP/CPAP	0	1	5	0	1	3	0	4	1	1	0	0	2	6	4	3	4	1	1	0	3	0	3	1	1
.3768821742634628	63	MISC	2	M	Black or African American	Not Hispanic, Latino, or Spanish Origin			.51	9.31	28	9.6	8.6	488	0	8.13	18.17	107.79629629629628	72.14814814814817	Emergency Room	n	0	4	BiPAP/CPAP	0	1	0	0	0	0	1	1	1	0	0	0	0	3	3	0	3	2	1	0	3	0	2	1	1
.7387784875861123	125	MISC	2	M	Black or African American	Not Hispanic, Latino, or Spanish Origin	21	26	.24	.09	32.4	11.3		554	0	6.36		101.58823529411764	61.23529411764706	Radiology	n	0			0	0	0	0	0	0	0	0	1	0	0	0	0	0	4	2	2	1	1	0	6	0	3	1	1
.4624783585527873	113	MISC	19	M	Other Race	Hispanic, Latino, or Spanish Origin	64	50	.84		36.1	12.4	9.8	650	0	6.58		114.25	63.75	Critical Care Medicine	y	4.784513888895162	5	Vent	0	1	2	1	2	0	2	4	1	1	1	0	0	5	3	3	3	0	1	0	3	1	2	1	2
.40948889489522267	33	MISC	14	M	Black or African American	Not Hispanic, Latino, or Spanish Origin	12	18	.56	.64			8.7	804		5.53		101	65.8	Critical Care Medicine	y	4.162453703705978	3	NC or Mask	0	0	3	0	0	0	0	3	1	0	1	0	0	2	2	1	2	2	0	0	3	0	2	1	0
.7540979145597156	52	MISC	5	M	Other Race	Hispanic, Latino, or Spanish Origin	38	37	.33		37.1	12	10.1	324	0	5.92				Hematology	n	0			0	0	0	0	0	0	0	0	1	0	0	0	0	1	0	0	1	0	0	0	0	0	0	0	0
1.0532409373202587	54	MISC	4	F	Other Race	Hispanic, Latino, or Spanish Origin	28	54	.37	.43	33.4	11.5	10	412	.9055555555605679	6.58	15.83	89.25	55.625	Critical Care Medicine	y	5.673865740696783	5	Vent	0	2	2	0	0	0	0	3	0	0	1	1	0	2	2	3	3	1	1	0	5	0	3	1	4
.6856433265998756	111	MISC	8	F	Black or African American	Not Hispanic, Latino, or Spanish Origin			.51	.39	31	9.6	10.7	699	-.9840277777839219	12.1	26.67	115	72.57142857142857	Critical Care Medicine	y	7.004085648099135	5	Vent	0	1	3	0	0	0	1	5	1	5	1	0	0	2	4	3	2	2	1	1	3	0	3	1	2
.7486428184430581	121	MISC	13	F	Black or African American	Not Hispanic, Latino, or Spanish Origin	16	22	.51	.23	34.2	10.8	12.1	275	0	3.69	17.99	112	74	Rheumatology	n	0			0	0	0	0	0	0	0	0	1	0	0	0	0	0	0	0	0	0	0	0	0	0	0	0	0
.32537505334280836	116	MISC	13	M	Black or African American	Not Hispanic, Latino, or Spanish Origin	101	204	1.57	25.31	30.2	10.1			-.538888888891961	21.5	35.83	110.7391304347826	52.78260869565218	Critical Care Medicine	y	7.231064814804996	5	Vent	0	1	10	0	1	0	4	4	2	0	0	1	0	8	5	2	4	2	2	1	6	0	3	1	5
.31038310286025145	118	MISC	16	M	Caucasian	Not Hispanic, Latino, or Spanish Origin	34	30	.72	9.1	31.6	10.6			-.9430555555591127	6.02	20.77	108.33333333333331	65.5	Critical Care Medicine	y	1.6066087963044993	4	BiPAP/CPAP	0	1	5	0	0	0	0	4	2	0	0	0	0	2	2	2	2	1	1	0	1	0	2	1	0
.4787241696058824	98	MISC	6	F	Black or African American	Not Hispanic, Latino, or Spanish Origin	137	165	.33	1.45		9.1	9.5	701	0	8.71	18.97	110.33333333333331	75.66666666666667	Critical Care Medicine	y	7.638287036999827	4	BiPAP/CPAP	0	2	0	0	2	0	1	2	0	2	1	0	0	2	3	3	2	1	0	0	2	0	1	1	2
.4082919354215313	35	MISC	14	M	Other Race	Hispanic, Latino, or Spanish Origin	34	64	.67	16.77	38.3	14	10.8	233	0	8.03	21.13	102.15384615384616	62.46153846153846	Critical Care Medicine	y	.7621527778028394	3	NC or Mask	0	0	2	0	1	0	0	1	2	2	0	0	0	3	1	3	2	0	0	0	1	0	2	1	0
.7040494222826063	28	MISC	12	M	Other Race	Hispanic, Latino, or Spanish Origin	24	34	.33	1.48	22.8	8.1	10.8	280	0	8.98	14.86	102.76923076923076	67.53846153846153	Critical Care Medicine	y	8.751886574100354	3	NC or Mask	0	0	2	0	0	0	0	3	1	1	0	0	0	1	1	5	5	1	1	0	2	0	1	1	1
.5368705031840316	38	MISC	10	M	Black or African American	Not Hispanic, Latino, or Spanish Origin	29	37	.39	9.25	29.7	9.8	9.4	484	0	4.67		120.15384615384616	75.23076923076923	Emergency Room	n	0	1	Room Air	0	1	0	0	2	0	0	4	2	1	0	0	0	1	5	2	0	0	0	0	1	0	1	1	0
.29323378439739434	114	MISC	7	F	Other Race	Hispanic, Latino, or Spanish Origin	114	35	.46	6.59	24.6	8.5	13.4	76	0	6.22		93.36046511627907	52.63953488372093	Critical Care Medicine	y	1.7173726851979154	3	NC or Mask	0	1	7	0	3	0	1	0	1	2	0	0	0	6	2	0	2	1	0	0	1	0	2	1	0
.4441220623591941	120	MISC	5	F	Asian	Not Hispanic, Latino, or Spanish Origin	22	19	.32	18.78	25.6	8.8	11.4	106	0	4.98	17.31	100.94736842105264	65.10526315789474	Critical Care Medicine	y	2.5676736111054197	3	NC or Mask	0	0	4	0	1	0	0	2	3	2	1	0	0	4	2	3	3	0	0	0	2	0	2	1	2
.6462592833025765	89	MISC	8	F	Other Race	Hispanic, Latino, or Spanish Origin	39	28	.36	.79	23.2	7.8	9.8	626	0	11.32	11.14	98.41666666666667	54.083333333333336	Critical Care Medicine	y	4.569120370397286	3	NC or Mask	0	1	3	0	0	0	0	4	0	0	0	0	0	1	2	6	5	1	1	0	2	0	2	1	1
	99	MISC	3	F	Unknown	Not Hispanic, Latino, or Spanish Origin	27	31	.3	6.66	30.4	9.9	10.2	460	0	4.49	20.53			Critical Care Medicine	y	7.1389699073988595	3	NC or Mask	0	1	3	0	0	0	0	1	0	0	1	0	0	3	0	0	0	0	0	0	0	0	0	0	0
.4662755269852543	115	MISC	6	F	Caucasian	Not Hispanic, Latino, or Spanish Origin	19	26	.43	2.85	29.7	10.3	9.6	284	-.9020833333270276	7.2		97.5	62.25	Critical Care Medicine	y	3.690011574100936	5	Vent	0	1	4	0	1	0	0	1	1	2	1	0	0	7	3	3	3	1	1	0	5	0	2	1	2
.6691486410901306	59	MISC	13	F	Other Race	Hispanic, Latino, or Spanish Origin	30	15	.6	.1	33.9	11.5	10.2	305	0	7.81	35.04	120	72	Cardiology	n	0			0	0	0	0	0	0	0	0	1	0	0	0	0	0	0	0	0	0	0	0	0	0	0	0	0
.3900620492027546	34	MISC	11	M	Black or African American	Not Hispanic, Latino, or Spanish Origin	25	37	.27	6.54	28.5	9.7	12.2	131	0	20.02		118.34782608695652	83.65217391304348	Cardiac Critical Care	y	14.366666666704988	5	Vent	0	2	7	1	14	0	2	1	3	11	1	2	0	7	7	5	4	1	1	0	4	0	2	1	4
.6761742217967416	91	MISC	5	M	Other Race	Hispanic, Latino, or Spanish Origin	14	18	.43	2.71	30	10.3	10.2	601	0	6.27	15.27	100.5	67.3	Emergency Room	n	0	1	Room Air	0	0	0	0	0	0	3	1	0	0	1	0	0	3	3	3	1	0	0	0	1	0	1	1	0
.6411339372136269	128	MISC	8	M	Black or African American	Not Hispanic, Latino, or Spanish Origin	28	32	.49	.28	35.1	11.2	8.7	684	0	5.63	22.14	120.5	70.25	Critical Care Medicine	y	6.352245370399032	5	Vent	0	1	6	0	4	0	0	9	1	0	1	1	0	2	4	3	3	3	1	0	3	0	2	1	2
.7296655641845279	70	MISC	11	M	Other Race	Hispanic, Latino, or Spanish Origin	41	27	.47	.49	28.9	10.1	8.6	608	0	17.24	19.03	100	63.666666666666664	Emergency Room	n	0	4	BiPAP/CPAP	0	1	0	0	2	0	1	0	1	0	2	0	0	1	4	3	1	1	0	0	1	0	2	1	0
.571040133658218	56	MISC	4	M	Other Race	Not Hispanic, Latino, or Spanish Origin	34	34	.45	.22	24.6	8.5	10.7	475	0	4.77	18.07	100.1	59.9	Critical Care Medicine	y	6.346435185201699	4	BiPAP/CPAP	0	1	6	0	1	0	0	1	2	1	0	0	0	6	3	2	4	2	1	0	5	0	2	1	2
.4207651983071272	22	MISC	16	F	Other Race	Hispanic, Latino, or Spanish Origin	34	9	.7	31.22	25.2	9.3	12	131	-.28333333333284827	16.54		108.78947368421052	62.28947368421053	Critical Care Medicine	y	7.1359722222041455	4	BiPAP/CPAP	0	1	4	0	5	0	0	1	3	3	3	1	0	8	4	3	4	1	0	0	5	0	2	1	2
.872652785160364	19	MISC	14	F	Black or African American	Not Hispanic, Latino, or Spanish Origin	41	25	.48	<0.08	29.2	9.1	10	365	0	4.44	16.98	100.25	59.5	Critical Care Medicine	y	5.456956018497294	5	Vent	0	1	2	0	1	0	1	2	1	1	1	0	0	2	3	2	4	1	1	0	3	0	2	1	2
.23406364427549356	57	MISC	4	M	Other Race	Hispanic, Latino, or Spanish Origin	14	14	.25	11.1	21.5	7.3	9.5	198	0	9.28		102.2	53	Cardiovascular Surgery	y	4.802083333401242	4	BiPAP/CPAP	0	2	5	0	0	0	0	3	2	0	1	0	0	4	4	1	3	2	0	0	4	0	2	1	2
.6971105031373198	51	MISC	6	M	Black or African American	Not Hispanic, Latino, or Spanish Origin	206	204	.51	16.81	35.3	12.1	12.9	70	0	4.16		99.21875	62.96875	Emergency Room	n	0	3	NC or Mask	0	0	0	0	3	0	0	1	1	0	1	0	0	5	3	0	0	1	0	0	1	0	2	1	0
.49992935498692614	64	MISC	3	F	Unknown	Not Hispanic, Latino, or Spanish Origin	27	31	.34	6.66	30.4	9.9	10.2	460	0	4.49	20.53			Critical Care Medicine	y	7.1389699073988595			0	1	3	0	0	0	0	1	0	0	1	0	0	3	0	0	0	0	0	0	0	0	0	0	0
.6011495875514469	39	Hospitalized	11	M	Black or African American	Not Hispanic, Latino, or Spanish Origin	25	56	.42		21.7	8	9.8	268	0	10.68	16	114	60	Hematology	n	0			0	0	0	0	0	0	0	0	0	1	0	0	0	0	0	0	0	0	0	0	0	0	0	0	0
.5828114581672948	71	Hospitalized	14	M	Black or African American	Not Hispanic, Latino, or Spanish Origin			.47								29.14	113.19148936170212	75.17021276595744	Critical Care Medicine	y	51.283506944499095	5	Vent	1	5	2	9	0	2	2	6	0	3	3	1	0	12	8	4	4	4	5	3	7	3	3	0	7
.6718157501503246	41	Hospitalized	16	M	Black or African American	Not Hispanic, Latino, or Spanish Origin	62	29	.32		32.7	9.4	14.1	75	0	13.97	59	120.54761904761904	56.88095238095238	Critical Care Medicine	y	70.45621527780168	5	Vent	2	10	5	9	3	3	4	11	3	0	1	5	6	22	4	10	4	10	3	2	6	3	4	0	7
.9049213358869325	68	Hospitalized	4	M	Other Race	Hispanic, Latino, or Spanish Origin			.22		33.6	11	10.4	451	.7756944444408873	8.46	13.31	116.07317073170732	73.95121951219512	Critical Care Medicine	y	43.58975694450055	5	Vent	1	0	2	1	0	0	0	0	0	0	0	6	0	2	9	5	5	2	6	1	6	0	3	1	8
.5552280387379905	110	Hospitalized	17	F	Unknown	Not Hispanic, Latino, or Spanish Origin			.43								20.91	121.25	66	Nephrology	n	0			0	0	0	0	0	0	1	0	0	0	0	0	0	0	5	4	3	2	2	1	5	5	1	0	1
.6824877569929034	4	Hospitalized	19	M	Black or African American	Not Hispanic, Latino, or Spanish Origin	Null		1.23								29.96	105	67	Nephrology	n	0			0	0	0	0	0	0	0	0	0	0	0	1	0	0	0	0	0	0	0	0	0	0	0	0	0
.5942064381455368	83	Hospitalized	0	M	Other Race	Hispanic, Latino, or Spanish Origin	95	74	.2	<0.08	36	12.6	10.3	482	0	14.3	18.69	97.75	66.28571428571429	Emergency Room	n	0	3	NC or Mask	0	2	0	0	0	0	0	1	0	0	0	0	0	1	3	0	0	0	0	0	0	0	0	0	0
.6984008001752318	46	Hospitalized	22	F	Black or African American	Not Hispanic, Latino, or Spanish Origin												118.92857142857144	70.64285714285714	Laboratory Medicine	n	0			0	0	0	0	0	0	0	0	0	0	0	0	0	0	5	5	3	2	4	0	0	0	0	0	2
.6328737850118203	78	Hospitalized	1	F	Black or African American	Not Hispanic, Latino, or Spanish Origin				5.59	31.7	10.5	9.5	142	0	6.5		111.27272727272728	71.54545454545455	Emergency Room	n	0	1	Room Air	0	0	0	0	0	0	0	2	0	3	1	0	0	0	3	5	0	0	0	0	0	0	0	0	0
	97	Hospitalized	5	M	Other Race	Hispanic, Latino, or Spanish Origin	23	26	.27		35.3	12.2	9.9	362	0	14.12	13.21	104.5	62.4	Emergency Room	n	0	3	NC or Mask	0	1	0	0	0	0	0	2	0	0	0	0	0	0	2	0	0	0	1	0	0	0	2	0	0
.6737171939602085	53	Hospitalized	6	M	Other Race	Hispanic, Latino, or Spanish Origin	41	33	.52		38.8	12.9	9.5	369	0	8.63	29.79	110.9795918367347	54.36734693877551	Critical Care Medicine	y	7.67232638889982	4	BiPAP/CPAP	0	6	0	0	0	0	0	2	0	0	0	0	0	1	3	3	2	1	1	0	1	0	2	0	0
.43649163574731226	23	Hospitalized	12	F	Unknown	Not Hispanic, Latino, or Spanish Origin	27	25	.13		35.4	11.6	12	183	0	4.1	20.25	87.66666666666667	59.06060606060606	Critical Care Medicine	y	26.410277777795272	5	Vent	0	5	7	2	5	0	0	4	1	0	1	1	0	6	3	5	4	1	1	0	2	0	2	0	1
.8861060179024078	40	Hospitalized	8	M	Black or African American	Not Hispanic, Latino, or Spanish Origin	21	12	.34	.46	33.8	11.7	9.3	489	0	11.62	Null	104.5	74	Emergency Room	n	0	1	Room Air	1	0	0	0	0	0	0	1	0	0	0	0	0	0	0	0	0	0	0	0	0	0	1	0	0
.3870088262374128	7	Hospitalized	17	F	Other Race	Hispanic, Latino, or Spanish Origin	28	30	.6								43.82	114.5625	71.41666666666667	Critical Care Medicine	y	6.8826388888046495	4	BiPAP/CPAP	0	3	0	0	0	0	0	3	0	0	0	0	0	0	2	4	1	1	0	1	0	0	0	0	0
.5476152595828381	2	Hospitalized	23	M	Other Race	Hispanic, Latino, or Spanish Origin	493	296	.81	1.06	37.8	11.6	12.4	178	0	6.65	Null	100	54.333333333333336	Critical Care Medicine	y	30.589814814804413	5	Vent	1	4	1	0	1	0	1	3	0	1	0	0	0	1	6	6	3	2	4	1	4	0	1	0	6
.5737577309465176	6	Hospitalized	19	M	Black or African American	Not Hispanic, Latino, or Spanish Origin	53	80	.59	3.54	25.3	9.3	10.8	333	-.1819444444408873	18.85	28.2	116.16666666666669	55.833333333333336	Emergency Room	n	0	3	NC or Mask	0	0	1	0	0	0	1	4	0	3	0	1	0	5	6	2	5	2	0	0	0	0	0	0	2
	74	Hospitalized	1	M	Other Race	Hispanic, Latino, or Spanish Origin	12	25	.28								Null	99	70.5	Emergency Room	n	0	1	Room Air	0	0	0	0	1	0	0	0	1	0	0	4	0	5	0	0	0	0	1	0	0	0	0	0	2
.8764461397147036	49	Hospitalized	6	M	Black or African American	Not Hispanic, Latino, or Spanish Origin	35	60	.32		20.8	7.8	9.9	895	0	8.78	16.5	105	44	Hematology	n	0			0	0	0	0	0	0	0	0	0	1	0	0	0	2	0	0	0	0	0	0	0	0	0	0	0
.5568884154377016	96	Hospitalized	15	F	Black or African American	Not Hispanic, Latino, or Spanish Origin	58	49	.65		36.6	12.4	9	263	0	2.86	47.84	105	68.66666666666667	Emergency Room	n	0	4	BiPAP/CPAP	0	2	0	0	0	1	0	2	0	0	0	0	0	1	3	1	2	1	0	0	0	0	1	0	1
	86	Hospitalized	15	F	Other Race	Hispanic, Latino, or Spanish Origin			.66	.95	39.7	12.5	11.7	211	-.8222222222248092	3.84	35.98	112.4	73.4	Emergency Room	n	0	3	NC or Mask	1	2	0	0	0	0	0	2	0	0	0	0	0	1	3	1	2	0	0	0	0	0	0	0	0
.8318031578971592	3	Hospitalized	20	M	Other Race	Hispanic, Latino, or Spanish Origin	35	24	.35		48.3	16.1	10.9	326	0	7.09	Null	106.91176470588236	68.61764705882354	Critical Care Medicine	y	17.823796296295768	4	BiPAP/CPAP	0	2	0	0	2	0	0	2	0	0	0	4	0	3	2	2	1	1	3	1	1	0	0	0	3
.85243802363009	10	Hospitalized	17	F	Caucasian	Not Hispanic, Latino, or Spanish Origin			.45		32.3	9.6	12.2	320	0	9.55	Null	111.20454545454544	59.13636363636363	Critical Care Medicine	y	62.09511574070348	5	Vent	1	6	3	4	0	3	1	9	1	0	0	3	0	2	5	8	6	3	2	5	5	3	3	0	5
.605968577	8	Hospitalized	16	M	Other Race	Hispanic, Latino, or Spanish Origin			1.16								21.39	115.55555555555556	84.77777777777777	Cardiac Critical Care	y	2.2777777777955635	4	BiPAP/CPAP	0	5	2	4	1	0	2	1	1	1	0	0	0	6	8	5	3	3	1	0	3	2	2	1	4
.5308820436424546	61	Hospitalized	3	F	Other Race	Hispanic, Latino, or Spanish Origin	30	68	.3		32.1	10.9	9.8	219	0	3.72	Null	102.91304347826087	65.91304347826087	Otolaryngology	n	0	5	Vent	0	1	0	0	0	1	0	2	0	0	0	1	0	1	3	2	0	1	1	0	3	0	1	0	1
.7063496651542669	5	Hospitalized	18	F	Unknown	Not Hispanic, Latino, or Spanish Origin			.46	4.94	45.7	16.2	13.6	181	0	6.16	Null	126.85714285714286	82.78571428571429	Emergency Room	n	0	1	Room Air	0	1	1	1	0	0	0	2	0	0	0	0	0	0	3	2	1	0	0	0	0	2	1	0	0
.35492586035618334	84	Hospitalized	1	F	Unknown	Not Hispanic, Latino, or Spanish Origin	48	33	.2	.73	30.8	9.9	10.1	315	-.34791666666569654	10.01	16.69	82.4090909090909	46.36363636363637	Critical Care Medicine	y	26.914907407393912	5	Vent	0	5	3	0	0	0	0	7	0	0	1	0	0	6	6	5	2	1	2	0	5	0	2	1	3
.7293109367393361	11	Hospitalized	16	M	Other Race	Hispanic, Latino, or Spanish Origin	143	826	1.8		36.6	11.8	11.9	148	-.46736111110658385	8.82	Null	104.9795918367347	63.57142857142857	Critical Care Medicine	y	43.843472222200944	5	Vent	0	3	1	0	1	0	3	8	0	3	1	1	0	2	5	9	5	3	3	1	6	1	2	0	5
.6906878950762829	29	Hospitalized	14	M	Other Race	Hispanic, Latino, or Spanish Origin			.74		43.7	15.3	11.1	227	0	4.81	35.7	121	68	Emergency Room	n	0	3	NC or Mask	0	1	2	0	0	0	0	1	0	0	1	0	0	1	2	0	1	0	0	0	0	0	1	0	0
.8714541029934195	65	Hospitalized	2	F	Black or African American	Not Hispanic, Latino, or Spanish Origin	38	51	.23		28.5	9.9	9.6	374	0	13.86	Null	97	83	Hematology	n	0			0	0	0	0	0	0	0	0	0	1	0	0	0	0	0	0	0	0	0	0	0	0	0	0	0
.8054226840858819	1	Hospitalized	25	M	Black or African American	Not Hispanic, Latino, or Spanish Origin	119	50	1.04		40.1	12.1	11.3	159	.28125	10.04	54.76	133	79.33333333333333	Critical Care Medicine	y	30.63651620370365	5	Vent	0	4	3	0	0	1	1	2	1	0	0	0	0	2	7	8	4	7	2	0	4	0	0	0	5
.34221374	58	Hospitalized	3	M	Other Race	Hispanic, Latino, or Spanish Origin	33	23	.37	2.47	33	10.9	10.6	287	0	9.55	18.4	87.57142857142857	49	Cardiac Critical Care	y	23.012905092597062			0	2	16	1	1	0	2	4	0	4	2	7	0	7	7	4	4	4	5	1	12	1	2	1	4
.412145479	87	Hospitalized	17	F	Other Race	Hispanic, Latino, or Spanish Origin	36	38	.51	7.04	38.1	12.7	11.3	166	-.5631944444394321	7.78	40.12	114.67346938775512	69.9795918367347	Emergency Room	n	0			0	2	0	0	0	1	0	1	0	0	1	0	0	1	1	1	1	0	0	0	0	0	0	0	0
.524870609	106	Hospitalized	0	F	Unknown	Unknown					42.6	14.6	11.3	293	0	3.53	13.35	91.33333333333333	59.55555555555556	Emergency Room	n	0			1	0	0	0	0	0	0	2	0	0	1	0	0	1	2	2	0	0	0	0	0	0	0	0	0
.7876343922793889	73	Mild or No Sx	4	M	Other Race	Hispanic, Latino, or Spanish Origin	35	33	.25		34.2	11.9	8.3	325	0	6.73	Null	96.5	44.75	Radiology	n	0	3	NC or Mask	0	0	0	0	0	0	0	0	0	0	0	1	0	0	1	0	0	0	0	0	0	0	0	0	1
.5923172450931488	43	Mild or No Sx	7	F	Other Race	Hispanic, Latino, or Spanish Origin	45	67	.31	.21	36.1	12.3	10.4	226	0	4.37	14.36	97.88888888888889	57.22222222222222	Gastroenterology	n	0			0	0	0	0	3	0	0	0	0	0	0	0	0	1	2	0	0	0	0	0	1	0	2	0	0
	45	Mild or No Sx	9	F	Other Race	Hispanic, Latino, or Spanish Origin			.33								Null	115	76.83333333333333	Emergency Room	n	0	1	Room Air	0	0	0	3	1	0	0	0	0	0	0	0	0	2	1	0	0	0	0	0	0	3	0	0	0
.8910667837231488	67	Mild or No Sx	3	F	Black or African American	Not Hispanic, Latino, or Spanish Origin	62	37	.27		39.4	13.2	11.7	336	0	6.6	Null	104.14285714285714	75.14285714285714	Emergency Room	n	0	1	Room Air	0	0	0	0	0	0	0	0	1	1	1	2	0	0	2	0	0	0	3	0	0	0	0	0	1
	80	Mild or No Sx	0	F	Black or African American	Not Hispanic, Latino, or Spanish Origin					34	11.4	10.2	669	0	13.21	11.37	87.16666666666667	63.333333333333336	Emergency Room	n	0	1	Room Air	0	0	0	0	0	0	1	1	0	0	1	0	0	0	2	2	0	0	0	0	0	0	0	0	0
.7353875281296234	75	Mild or No Sx	15	F	Black or African American	Not Hispanic, Latino, or Spanish Origin	22	9	.84		38	12.2	10.7	250	0	5.61	37.99	116	62.8	Emergency Room	n	0	1	Room Air	0	0	0	0	0	0	1	0	0	0	4	0	0	1	1	0	0	0	0	0	0	0	0	0	2
.6450152990027002	9	Mild or No Sx	21	M	Black or African American	Not Hispanic, Latino, or Spanish Origin	21	23	.98		39.7	14.1	10.4	192	0	4.38	20.03	129	73	Special Immunology	n	0			0	0	0	0	0	0	0	0	0	0	0	0	0	0	0	0	0	0	0	1	0	0	0	0	0
.7062115960119344	14	Mild or No Sx	16	M	Black or African American	Patient Declined	17	19	1.07								28.42	116.1818181818182	66.63636363636364	Endocrinology	n	0			0	0	0	1	0	0	0	0	0	0	0	0	0	0	1	1	0	0	0	0	0	5	0	0	0
.7781269910246276	21	Mild or No Sx	15	F	Black or African American	Not Hispanic, Latino, or Spanish Origin	13		.66		32.7	9.1	9.2	529	0	9.39				Adolescent Medicine	n	0			0	0	0	0	0	0	0	0	0	0	0	0	0	0	0	0	0	0	0	0	0	0	0	0	0
	72	Mild or No Sx	3	F	Unknown	Not Hispanic, Latino, or Spanish Origin			3.09											Cardiology	n	0			0	0	0	0	0	0	2	0	0	0	0	0	0	0	0	0	0	0	0	0	0	0	0	0	0
.5333761702133044	92	Mild or No Sx	0	M	Other Race	Hispanic, Latino, or Spanish Origin	36	25	.19	.55	21.3	7.2	8.9	551	0	8.38	16.63	87.36363636363636	58.36363636363637	Emergency Room	n	0	1	Room Air	0	0	0	0	0	0	0	2	0	2	1	0	0	2	2	1	0	0	0	0	0	0	0	0	0
.5386415103094704	105	Mild or No Sx	0	F	Other Race	Hispanic, Latino, or Spanish Origin	52	65	.2	1.59	35.5	12.3	10.8	549	0	27.12	19.54	99.77777777777777	64.77777777777777	Emergency Room	n	0	1	Room Air	0	0	0	0	0	0	0	3	0	0	1	0	0	1	3	0	0	0	0	0	0	0	0	0	0
.8131884412150053	47	Mild or No Sx	13	F	Black or African American	Not Hispanic, Latino, or Spanish Origin											Null	119	74.52941176470588	Psychiatry	n	0	1	Room Air	0	0	0	0	0	0	0	0	0	0	3	0	0	2	2	0	0	0	1	0	0	0	0	0	4
	32	Mild or No Sx	12	F	Other Race	Hispanic, Latino, or Spanish Origin			.41		44.4	15.3	11.2	277	0	16.14	18.83	116.6	63.96	Critical Care Medicine	y	1.9722222221971608	1	Room Air	0	0	0	3	0	0	0	2	0	0	0	0	0	0	0	1	0	0	0	0	0	4	0	0	0
.6094163533660223	93	Mild or No Sx	0	F	Unknown	Not Hispanic, Latino, or Spanish Origin			.23		35.9	11.7	9.6	340	0	12.02	8.42	96.41666666666667	58.5	Cardiac Critical Care	y	1.9805555556013132	5	Vent	0	0	4	0	1	0	0	1	0	0	0	0	0	4	7	1	3	3	2	0	4	0	0	0	1
.8815770845409179	104	Mild or No Sx	16	F	Caucasian	Not Hispanic, Latino, or Spanish Origin				.08							21.64	111	61.875	Emergency Room	n	0	1	Room Air	0	0	0	0	0	0	0	1	0	0	3	2	0	1	3	0	0	0	0	0	0	0	0	0	3
	13	Mild or No Sx	16	M	Unknown	Not Hispanic, Latino, or Spanish Origin											23.27	122.66666666666669	69.66666666666667	Emergency Room	n	0	3	NC or Mask	0	0	1	0	0	0	0	1	0	0	2	2	0	3	1	0	0	0	0	0	0	0	0	0	2
	82	Mild or No Sx	0	M	Other Race	Hispanic, Latino, or Spanish Origin	61	55	.25	.32	34.6	11.6	9.5	373	-.8847222222175333	8.81	18.14	96.16666666666667	47.166666666666664	Emergency Room	n	0	1	Room Air	0	0	0	0	0	0	0	2	0	0	0	0	0	2	2	0	0	0	0	0	0	0	0	0	0
.5971036649585466	55	Mild or No Sx	6	M	Other Race	Hispanic, Latino, or Spanish Origin	19	24	.49	.08	38.9	13.3	11.6	273	0	6.16	15.14	116.5	77.5	Gastroenterology	n	0			0	0	0	0	1	0	0	0	0	0	0	0	0	1	0	1	0	0	0	0	1	0	1	0	0
.645973273819881	15	Mild or No Sx	17	M	Black or African American	Not Hispanic, Latino, or Spanish Origin			.65		40.5	13.6	10.8	457	0	3.93	32.28	138	87.8	Critical Care Medicine	y	1.5198611110972706	1	Room Air	1	1	0	0	1	0	0	1	0	0	2	2	0	2	0	0	1	1	1	0	0	0	0	0	7
.799253640872058	48	Mild or No Sx	16	M	Caucasian	Not Hispanic, Latino, or Spanish Origin			.72		47.7	16.7	9.6	267	0	7.51				Radiology	n	0			0	0	1	0	0	0	0	0	0	0	0	0	0	0	0	0	0	0	0	0	0	0	0	0	0
	95	Mild or No Sx	2	M	Other Race	Hispanic, Latino, or Spanish Origin	24	44	.25	<0.08	33.3	10.9	11.5	154	0	12.73	12	97.78260869565217	54.34782608695652	Critical Care Medicine	y	1.498043981497176	1	Room Air	0	0	0	2	0	0	1	1	0	0	1	0	0	0	0	0	0	0	0	0	0	0	0	0	2
.6415710372282948	62	Mild or No Sx	3	M	Black or African American	Not Hispanic, Latino, or Spanish Origin	23	38	.32		22.9	8.6			2.0833333401242271E-3	10.49	13.74	103	61	Hematology	n	0			0	0	0	0	0	0	0	0	0	2	0	0	0	2	0	1	0	0	0	0	0	0	0	0	0
.6906776449644234	44	Mild or No Sx	7	F	Black or African American	Not Hispanic, Latino, or Spanish Origin	18	23	.35								15.24	94	63	Cardiology	n	0			0	0	1	0	0	0	0	0	0	0	0	0	0	0	0	0	0	3	0	0	0	0	0	0	0
	25	Mild or No Sx	13	M	Other Race	Hispanic, Latino, or Spanish Origin	22	21									Null			Gen Ped Amb Care	n	0			0	0	0	0	0	0	0	0	0	0	0	0	0	0	0	0	0	0	0	0	0	0	0	0	0
	36	Mild or No Sx	19	M	Other Race	Hispanic, Latino, or Spanish Origin			.55		47.1	15.8	10.1	353	-7.4305555557657499E-2	8.96	17.45	104.21428571428572	64.32142857142857	Critical Care Medicine	y	1.342361111099308	1	Room Air	0	0	0	1	0	0	0	1	0	0	0	0	0	1	2	1	1	0	0	0	0	3	0	0	0
.9459971925027852	94	Mild or No Sx	2	M	Black or African American	Not Hispanic, Latino, or Spanish Origin			.37									103.33333333333331	70.44444444444444	Neurology	n	0	1	Room Air	0	0	0	0	0	0	0	0	0	0	0	9	0	3	7	4	1	0	2	0	2	0	1	0	3
.675862700212365	16	Mild or No Sx	16	F	Other Race	Hispanic, Latino, or Spanish Origin	28	19	.37	<0.08	35.6	11.5	11.7	380	2.7777777773735579E-2	12.16	26.44	104.83333333333331	67.16666666666667	Gastroenterology	n	0			0	0	0	0	1	0	0	0	0	0	0	0	0	0	0	0	0	0	0	0	1	0	1	0	0
.795064472328879	66	Mild or No Sx	17	F	Black or African American	Not Hispanic, Latino, or Spanish Origin	31	51	.64		37	12	10.5	373	0	6.59	44.34	116.88235294117646	76.52941176470588	Emergency Room	n	0	1	Room Air	0	0	0	0	0	0	0	1	0	0	7	0	0	0	4	0	0	0	0	0	0	0	0	0	2
	81	Mild or No Sx	0	F	Caucasian	Hispanic, Latino, or Spanish Origin	34	25	.23		26.5	9.3	8.3	860	0	5.76	17.5	89.17241379310344	50.10344827586207	Critical Care Medicine	y	2.076504629701958	1	Room Air	0	0	0	0	0	0	0	3	0	0	0	2	0	2	5	6	1	0	2	0	1	0	0	0	2
.6559111104628164	12	Mild	17	M	Other Race	Hispanic, Latino, or Spanish Origin	29	5	1.04		46.5	15.7	11.7	207	0	11.8		130.66666666666666	90.66666666666667	Emergency Room	n	0	1	Room Air	0	0	0	0	2	0	0	1	0	0	0	0	0	0	1	0	0	0	0	0	0	0	0	0	0
.7181064191940607	42	Mild	14	F	Other Race	Hispanic, Latino, or Spanish Origin			.71		39	13	11.9	239	0	3.74		104.25	60.25	Emergency Room	n	0	1	Room Air	0	0	0	0	0	0	0	0	0	0	0	0	0	2	1	0	0	0	0	0	0	0	0	0	0
.645020936	24	Mild	13	F	Other Race	Hispanic, Latino, or Spanish Origin	21	8	.67		37.6	12.2	11.2	276	0	10.32		133.5	80.5	Emergency Room	n	0	1	Room Air	0	0	0	0	1	0	0	1	0	0	2	0	0	0	0	0	0	0	0	0	0	0	0	0	0
.961882519	103	Mild	0	F	Black or African American	Not Hispanic, Latino, or Spanish Origin					35.7	11.2	10	426	0	6.31				Laboratory Medicine	n	0			0	0	0	0	0	0	0	0	0	0	0	0	0	1	0	0	0	0	0	0	0	0	0	0	0
.72592921	100	Asymptomatic	14	F	Caucasian	Not Hispanic, Latino, or Spanish Origin					43.1	14.4	10.7	247	0	6.02	22.73	111	64	Neurosurgery	n	0			0	0	0	0	0	0	0	0	0	0	0	2	0	0	0	0	0	0	0	0	0	0	0	0	0
.669144565	107	Mild	0	M	Other Race	Hispanic, Latino, or Spanish Origin				.24	37.2	13	10	440	0	11.71		103.5	75	Emergency Room	n	0	1	Room Air	0	0	0	0	0	0	0	1	0	0	0	0	0	2	1	0	0	0	0	0	0	0	0	0	0
.79642865	90	Mild	0	M	Other Race	Hispanic, Latino, or Spanish Origin	26	29	.26		31.5	10.8	9.9	365	0	7.96	17.19	93.5	58.25	Emergency Room	n	0	1	Room Air	0	0	0	0	0	0	0	1	0	0	1	0	0	3	2	0	0	0	0	0	0	0	0	0	0
.476054477	50	Mild	6	F	Unknown	Not Hispanic, Latino, or Spanish Origin				.1	37.6	13	11.5	244	0	5.52		108	67.11111111111111	Emergency Room	n	0	1	Room Air	1	0	0	0	0	0	0	1	0	0	0	0	1	4	3	1	0	0	0	0	0	0	0	0	0
.9251665914760594	17	Control	16	M	Unknown	Not Hispanic, Latino, or Spanish Origin					40.2	12.5	10.1	316	0	2.79	Null	#DIV/0!	#DIV/0!	Adolescent Medicine	n	0			0	0	0	0	0	0	0	0	0	0	0	0	0	0	0	0	0	0	0	0	0	0	0	0	0
.8899789501029575	27	Control	13	F	Black or African American	Not Hispanic, Latino, or Spanish Origin					39.2	13.3	11.6	266	0	7.35	Null	#DIV/0!	#DIV/0!	Adolescent Medicine	n	0			0	0	0	0	0	0	0	0	0	0	0	0	0	0	0	0	0	0	0	0	0	0	0	0	0
.6110473813922008	102	Control	1	M	Black or African American	Multiple						11.4					Null	#DIV/0!	#DIV/0!	Gen Ped Amb Care	n	0			0	0	0	0	0	0	0	0	0	0	0	0	0	0	0	0	0	0	0	0	0	0	0	0	0
.9839747578541708	26	Control	15	M	Black or African American	Not Hispanic, Latino, or Spanish Origin					41	13.9	9.2	240	0	5.97	Null	#DIV/0!	#DIV/0!	Adolescent Medicine	n	0			0	0	0	0	0	0	0	0	0	0	0	0	0	0	0	0	0	0	0	0	0	0	0	0	0
1.0779221050918282	122	Control	0	M	Black or African American	Not Hispanic, Latino, or Spanish Origin					36.9	12.1	10.8	479	0	7.96	Null	#DIV/0!	#DIV/0!	Gen Ped Amb Care	n	0			0	0	0	0	0	0	0	0	0	0	0	0	0	0	0	0	0	0	0	0	0	0	0	0	0
.9110056103062102	69	Control	3	F	Other Race	Hispanic, Latino, or Spanish Origin					40	12.8	10.2	300	0	5.73	Null	#DIV/0!	#DIV/0!	Gen Ped Amb Care	n	0			0	0	0	0	0	0	0	0	0	0	0	0	0	0	0	0	0	0	0	0	0	0	0	0	0
1.161839615	117	Control	0	F	Black or African American	Not Hispanic, Latino, or Spanish Origin					34.4	11.5					Null	#DIV/0!	#DIV/0!	Gen Ped Amb Care	n	0			0	0	0	0	0	0	0	0	0	0	0	0	0	0	0	0	0	0	0	0	0	0	0	0	0
.8370183480128037	124	Control	0	F	Multiple	Hispanic, Latino, or Spanish Origin						12.2					Null	#DIV/0!	#DIV/0!	Gen Ped Amb Care	n	0			0	0	0	0	0	0	0	0	0	0	0	0	0	0	0	0	0	0	0	0	0	0	0	0	0
.7892092680690262	123	Control	0	F	Unknown	Not Hispanic, Latino, or Spanish Origin						13					Null	#DIV/0!	#DIV/0!	Gen Ped Amb Care	n	0			0	0	0	0	0	0	0	0	0	0	0	0	0	0	0	0	0	0	0	0	0	0	0	0	0
.6363621068714094	30	Control	13	F	Black or African American	Not Hispanic, Latino, or Spanish Origin	22				40.9	13.6	10.5	345	0	10.82	Null	#DIV/0!	#DIV/0!	Adolescent Medicine	n	0			0	0	0	0	0	0	0	0	0	0	0	0	0	0	1	0	0	0	0	0	0	0	0	0	0
.7282602418623264	77	Control	2	F	Black or African American	Not Hispanic, Latino, or Spanish Origin					37.3	12.8					Null	#DIV/0!	#DIV/0!	Gen Ped Amb Care	n	0			0	0	0	0	0	0	0	0	0	0	0	0	0	0	0	0	0	0	0	0	0	0	0	0	0
.7466102885102371	112	Control	0	M	Black or African American	Not Hispanic, Latino, or Spanish Origin					35.9	11.4					Null	#DIV/0!	#DIV/0!	Gen Ped Amb Care	n	0			0	0	0	0	0	0	0	0	0	0	0	0	0	0	0	0	0	0	0	0	0	0	0	0	0
.8038885195	101	Control	1	F	Multiple	Not Hispanic, Latino, or Spanish Origin					38.5	13.1					Null	#DIV/0!	#DIV/0!	Gen Ped Amb Care	n	0			0	0	0	0	0	0	0	0	0	0	0	0	0	0	0	0	0	0	0	0	0	0	0	0	0
No CEC Data?	20	Control	16	F	Black or African American	Not Hispanic, Latino, or Spanish Origin					40.5	13.1	10	288	0	5.92	Null	#DIV/0!	#DIV/0!	Gen Ped Amb Care	n	0			0	0	0	0	0	0	0	0	0	0	0	0	0	0	0	0	0	0	0	0	0	0	0	0	0
1.043181615	79	Control	2	F	Black or African American	Not Hispanic, Latino, or Spanish Origin					39.4	12.5					Null	#DIV/0!	#DIV/0!	Gen Ped Amb Care	n	0			0	0	0	0	0	0	0	0	0	0	0	0	0	0	0	0	0	0	0	0	0	0	0	0	0
.793240467	119	Control	0	F	Black or African American	Not Hispanic, Latino, or Spanish Origin						13.1					Null	#DIV/0!	#DIV/0!	Gen Ped Amb Care	n	0			0	0	0	0	0	0	0	0	0	0	0	0	0	0	0	0	0	0	0	0	0	0	0	0	0
.7665036562504449	130	Control	7	M	Other Race	Hispanic, Latino, or Spanish Origin	23	21	.43		41.7	14	10.1	394	0	11.83	Null	#DIV/0!	#DIV/0!	Gen Ped Amb Care	n	0			0	0	0	0	0	0	0	0	0	0	0	0	0	0	0	0	0	0	0	0	0	0	0	0	0
.8046281615	37	Control	12	M	Other Race	Hispanic, Latino, or Spanish Origin					37	12.1	9.2	345	0	5.29	Null	#DIV/0!	#DIV/0!	Adolescent Medicine	n	0			0	0	0	0	0	0	0	0	0	0	0	0	0	0	0	0	0	0	0	0	0	0	0	0	0
.8159388455	131	Control	2	F	Black or African American	Not Hispanic, Latino, or Spanish Origin					38.3	12.7					Null	#DIV/0!	#DIV/0!	Gen Ped Amb Care	n	0			0	0	0	0	0	0	0	0	0	0	0	0	0	0	0	0	0	0	0	0	0	0	0	0	0
.6591717378071305	60	Control	4	F	Black or African American	Not Hispanic, Latino, or Spanish Origin						11.6					Null	#DIV/0!	#DIV/0!	Gen Ped Amb Care	n	0			0	0	0	0	0	0	0	0	0	0	0	0	0	0	0	0	0	0	0	0	0	0	0	0	0
.627110753463507	127	Control	6	M	Other Race	Hispanic, Latino, or Spanish Origin					33.9	11.1	10.2	413	0	6.74	Null	#DIV/0!	#DIV/0!	Gen Ped Amb Care	n	0			0	0	0	0	0	0	0	0	0	0	0	0	0	0	0	0	0	0	0	0	0	0	0	0	0
.659533785	109	Control	0	M	Multiple	Hispanic, Latino, or Spanish Origin					39.1	13					Null	#DIV/0!	#DIV/0!	Gen Ped Amb Care	n	0			0	0	0	0	0	0	0	0	0	0	0	0	0	0	0	0	0	0	0	0	0	0	0	0	0
1.36259731	85	Control	1	F	Black or African American	Not Hispanic, Latino, or Spanish Origin					37.1	12					Null	#DIV/0!	#DIV/0!	Gen Ped Amb Care	n	0			0	0	0	0	0	0	0	0	0	0	0	0	0	0	0	0	0	0	0	0	0	0	0	0	0
.648028593	76	Control	2	F	Black or African American	Not Hispanic, Latino, or Spanish Origin					34.9	11.6					Null	#DIV/0!	#DIV/0!	Gen Ped Amb Care	n	0			0	0	0	0	0	0	0	0	0	0	0	0	0	0	0	0	0	0	0	0	0	0	0	0	0
.782044367	18	Control	16	F	Black or African American	Not Hispanic, Latino, or Spanish Origin					38.8	13.5	10.8	483	0	4.6	Null	#DIV/0!	#DIV/0!	Adolescent Medicine	n	0			0	0	0	0	0	0	0	0	0	0	0	0	0	0	0	0	0	0	0	0	0	0	0	0	0
.972999306	31	Control	14	F	Black or African American	Not Hispanic, Latino, or Spanish Origin					39.2	12.2	10.4	379	0	4.69	Null	#DIV/0!	#DIV/0!	Adolescent Medicine	n	0			0	0	0	0	0	0	0	0	0	0	0	0	0	0	0	0	0	0	0	0	0	0	0	0	0
.736480007	88	Control	2	M	Black or African American	Not Hispanic, Latino, or Spanish Origin						12.6					Null	#DIV/0!	#DIV/0!	Gen Ped Amb Care	n	0			0	0	0	0	0	0	0	0	0	0	0	0	0	0	0	0	0	0	0	0	0	0	0	0	0
.625614471	133	Control	12	F	Black or African American	Not Hispanic, Latino, or Spanish Origin					25.8	7.4					Null	#N/A	#N/A	Gen Ped Amb Care	n	0			0	0	0	0	0	0	0	0	0	0	0	0	0	0	0	0	0	0	0	0	0	0	0	0	0
1.0219818922222286	132	Control	14	F	Black or African American	Not Hispanic, Latino, or Spanish Origin					38.2	12.1					Null	#N/A	#N/A	Gen Ped Amb Care	n	0			0	0	0	0	0	0	0	0	0	0	0	0	0	0	0	0	0	0	0	0	0	0	0	0	0
1.280486159	129	Control	3	F	Unknown	Not Hispanic, Latino, or Spanish Origin					35	11.9	10.8	371	0	8.69	Null	#DIV/0!	#DIV/0!	Gen Ped Amb Care	n	0			0	0	0	0	0	0	0	0	0	0	0	0	0	0	0	0	0	0	0	0	0	0	0	0	0
[truncated: 37 more columns]
